# Supplementary material for: Sleep State Misperception in Insomnia: The Role of Sleep Instability and Emotional Dysregulation
Source: Brain Sci. 2025 Oct 4;15(10):1078. doi: 10.3390/brainsci15101078 (PMC12563266; doi:10.3390/brainsci15101078)
Supplement: Supplementary file 1 [file brainsci-15-01078-s001.zip]

Archive with 1 entries (1 files):
- brainsci-3855870-supplementary.pdf
